# Supplementary material for: Using Sentinel-1 satellite imagery to quantify oil palm cultivation: A case study from Cameroon
Source: PLoS One. 2025 Dec 31;20(12):e0337475. doi: 10.1371/journal.pone.0337475 (PMC12755778; doi:10.1371/journal.pone.0337475)
Supplement: S2 File — Accuracy assessment validation points (“Validation_Points.zip”), containing 400 validation points per region and year with the classified and referenced values. (ZIP) [file pone.0337475.s002.zip]

Archive with 66 entries (65 files):
- Validation_Points/
- __MACOSX/._Validation_Points
- Validation_Points/South_2015.sbn
- __MACOSX/Validation_Points/._South_2015.sbn
- Validation_Points/Southwest_Littoral_2025.shp.xml
- __MACOSX/Validation_Points/._Southwest_Littoral_2025.shp.xml
- Validation_Points/South_2025.dbf
- __MACOSX/Validation_Points/._South_2025.dbf
- Validation_Points/South_2015.prj
- __MACOSX/Validation_Points/._South_2015.prj
- Validation_Points/Southwest_Littoral_2025.cpg
- __MACOSX/Validation_Points/._Southwest_Littoral_2025.cpg
- Validation_Points/Southwest_Littoral_2025.shp
- __MACOSX/Validation_Points/._Southwest_Littoral_2025.shp
- Validation_Points/Southwest_Littoral_2025.shx
- __MACOSX/Validation_Points/._Southwest_Littoral_2025.shx
- Validation_Points/Southwest_Littoral_2025.sbx
- __MACOSX/Validation_Points/._Southwest_Littoral_2025.sbx
- Validation_Points/Southwest_Littoral_2015.sbn
- __MACOSX/Validation_Points/._Southwest_Littoral_2015.sbn
- Validation_Points/Southwest_Littoral_2015.prj
- __MACOSX/Validation_Points/._Southwest_Littoral_2015.prj
- Validation_Points/Southwest_Littoral_2025.dbf
- __MACOSX/Validation_Points/._Southwest_Littoral_2025.dbf
- Validation_Points/South_2025.shp
- __MACOSX/Validation_Points/._South_2025.shp
- Validation_Points/South_2025.shp.xml
- __MACOSX/Validation_Points/._South_2025.shp.xml
- Validation_Points/South_2025.cpg
- __MACOSX/Validation_Points/._South_2025.cpg
- Validation_Points/South_2025.sbx
- __MACOSX/Validation_Points/._South_2025.sbx
- Validation_Points/South_2025.shx
- __MACOSX/Validation_Points/._South_2025.shx
- Validation_Points/South_2015.sbx
- __MACOSX/Validation_Points/._South_2015.sbx
- Validation_Points/South_2015.shx
- __MACOSX/Validation_Points/._South_2015.shx
- Validation_Points/South_2015.shp
- __MACOSX/Validation_Points/._South_2015.shp
- Validation_Points/South_2015.cpg
- __MACOSX/Validation_Points/._South_2015.cpg
- Validation_Points/Southwest_Littoral_2025.prj
- __MACOSX/Validation_Points/._Southwest_Littoral_2025.prj
- Validation_Points/Southwest_Littoral_2015.dbf
- __MACOSX/Validation_Points/._Southwest_Littoral_2015.dbf
- Validation_Points/Southwest_Littoral_2015.shp.xml
- __MACOSX/Validation_Points/._Southwest_Littoral_2015.shp.xml
- Validation_Points/Southwest_Littoral_2025.sbn
- __MACOSX/Validation_Points/._Southwest_Littoral_2025.sbn
- Validation_Points/Southwest_Littoral_2015.shx
- __MACOSX/Validation_Points/._Southwest_Littoral_2015.shx
- Validation_Points/Southwest_Littoral_2015.sbx
- __MACOSX/Validation_Points/._Southwest_Littoral_2015.sbx
- Validation_Points/Southwest_Littoral_2015.cpg
- __MACOSX/Validation_Points/._Southwest_Littoral_2015.cpg
- Validation_Points/Southwest_Littoral_2015.shp
- __MACOSX/Validation_Points/._Southwest_Littoral_2015.shp
- Validation_Points/South_2015.shp.xml
- __MACOSX/Validation_Points/._South_2015.shp.xml
- Validation_Points/South_2015.dbf
- __MACOSX/Validation_Points/._South_2015.dbf
- Validation_Points/South_2025.prj
- __MACOSX/Validation_Points/._South_2025.prj
- Validation_Points/South_2025.sbn
- __MACOSX/Validation_Points/._South_2025.sbn
