# Supplementary material for: Using Sentinel-1 satellite imagery to quantify oil palm cultivation: A case study from Cameroon
Source: PLoS One. 2025 Dec 31;20(12):e0337475. doi: 10.1371/journal.pone.0337475 (PMC12755778; doi:10.1371/journal.pone.0337475)
Supplement: S2 File — Accuracy assessment validation points (“Validation_Points.zip”), containing 400 validation points per region and year with the classified and referenced values. (ZIP) [file pone.0337475.s002.zip › Validation_Points/South_2015.shp.xml]

<metadata xml:lang="en"><Esri><CreaDate>20251017</CreaDate><CreaTime>10400300</CreaTime><ArcGISFormat>1.0</ArcGISFormat><SyncOnce>FALSE</SyncOnce><DataProperties><lineage><Process ToolSource="c:\users\chris\appdata\local\programs\arcgis\pro\Resources\ArcToolbox\toolboxes\Image Analyst Tools.tbx\CreateAccuracyAssessmentPoints" Date="20251017" Time="104003">CreateAccuracyAssessmentPoints Kribi_2015_SingularDays "D:\Christopher Chalmers - Oil Palm\PLOS Revisions\Palm_Revision\Palm_Revision.gdb\Kribi_2015_AssessmentPoints_SD_300" CLASSIFIED 400 EQUALIZED_STRATIFIED_RANDOM #</Process><Process ToolSource="z:\arcgis\pro\Resources\ArcToolbox\toolboxes\Conversion Tools.tbx\ExportFeatures" Date="20251111" Time="083828">ExportFeatures Kribi_2015_AssessmentPoints_SD_400 C:\Users\chris\Desktop\Palm_Resubmission\South_2015.shp # NOT_USE_ALIAS "Classified "Classified" true true false 4 Long 0 0,First,#,Kribi_2015_AssessmentPoints_SD_400,Classified,-1,-1;GrndTruth "GrndTruth" true true false 4 Long 0 0,First,#,Kribi_2015_AssessmentPoints_SD_400,GrndTruth,-1,-1" #</Process></lineage><itemProps><itemName Sync="TRUE">South_2015</itemName><imsContentType Sync="TRUE">002</imsContentType><itemSize Sync="TRUE">0.000</itemSize><itemLocation><linkage Sync="TRUE">file://\\CHRIS-PC\C$\Users\chris\Desktop\Palm_Resubmission\South_2015.shp</linkage><protocol Sync="TRUE">Local Area Network</protocol></itemLocation></itemProps><coordRef><type Sync="TRUE">Projected</type><geogcsn Sync="TRUE">GCS_Douala</geogcsn><csUnits Sync="TRUE">Linear Unit: Meter (1.000000)</csUnits><projcsn Sync="TRUE">Douala_UTM_Zone_32N</projcsn><peXml Sync="TRUE">&lt;ProjectedCoordinateSystem xsi:type='typens:ProjectedCoordinateSystem' xmlns:xsi='http://www.w3.org/2001/XMLSchema-instance' xmlns:xs='http://www.w3.org/2001/XMLSchema' xmlns:typens='http://www.esri.com/schemas/ArcGIS/3.5.0'&gt;&lt;WKT&gt;PROJCS[&amp;quot;Douala_UTM_Zone_32N&amp;quot;,GEOGCS[&amp;quot;GCS_Douala&amp;quot;,DATUM[&amp;quot;D_Douala&amp;quot;,SPHEROID[&amp;quot;Clarke_1880_IGN&amp;quot;,6378249.2,293.4660212936265]],PRIMEM[&amp;quot;Greenwich&amp;quot;,0.0],UNIT[&amp;quot;Degree&amp;quot;,0.0174532925199433]],PROJECTION[&amp;quot;Transverse_Mercator&amp;quot;],PARAMETER[&amp;quot;False_Easting&amp;quot;,500000.0],PARAMETER[&amp;quot;False_Northing&amp;quot;,0.0],PARAMETER[&amp;quot;Central_Meridian&amp;quot;,9.0],PARAMETER[&amp;quot;Scale_Factor&amp;quot;,0.9996],PARAMETER[&amp;quot;Latitude_Of_Origin&amp;quot;,0.0],UNIT[&amp;quot;Meter&amp;quot;,1.0],AUTHORITY[&amp;quot;EPSG&amp;quot;,22832]]&lt;/WKT&gt;&lt;XOrigin&gt;-5121100&lt;/XOrigin&gt;&lt;YOrigin&gt;-9998000&lt;/YOrigin&gt;&lt;XYScale&gt;450450052.74759901&lt;/XYScale&gt;&lt;ZOrigin&gt;-100000&lt;/ZOrigin&gt;&lt;ZScale&gt;10000&lt;/ZScale&gt;&lt;MOrigin&gt;-100000&lt;/MOrigin&gt;&lt;MScale&gt;10000&lt;/MScale&gt;&lt;XYTolerance&gt;0.001&lt;/XYTolerance&gt;&lt;ZTolerance&gt;0.001&lt;/ZTolerance&gt;&lt;MTolerance&gt;0.001&lt;/MTolerance&gt;&lt;HighPrecision&gt;true&lt;/HighPrecision&gt;&lt;WKID&gt;22832&lt;/WKID&gt;&lt;LatestWKID&gt;22832&lt;/LatestWKID&gt;&lt;/ProjectedCoordinateSystem&gt;</peXml></coordRef></DataProperties><SyncDate>20251111</SyncDate><SyncTime>08382800</SyncTime><ModDate>20251111</ModDate><ModTime>08382800</ModTime></Esri><dataIdInfo><envirDesc Sync="TRUE">Microsoft Windows 10 Version 10.0 (Build 19045) ; Esri ArcGIS 13.5.0.57366</envirDesc><dataLang><languageCode value="eng" Sync="TRUE"></languageCode><countryCode value="USA" Sync="TRUE"></countryCode></dataLang><idCitation><resTitle Sync="TRUE">South_2015</resTitle><presForm><PresFormCd value="005" Sync="TRUE"></PresFormCd></presForm></idCitation><spatRpType><SpatRepTypCd value="001" Sync="TRUE"></SpatRepTypCd></spatRpType></dataIdInfo><mdLang><languageCode value="eng" Sync="TRUE"></languageCode><countryCode value="USA" Sync="TRUE"></countryCode></mdLang><distInfo><distFormat><formatName Sync="TRUE">Shapefile</formatName></distFormat><distTranOps><transSize Sync="TRUE">0.000</transSize></distTranOps></distInfo><mdHrLv><ScopeCd value="005" Sync="TRUE"></ScopeCd></mdHrLv><mdHrLvName Sync="TRUE">dataset</mdHrLvName><refSysInfo><RefSystem><refSysID><identCode code="22832" Sync="TRUE"></identCode><idCodeSpace Sync="TRUE">EPSG</idCodeSpace><idVersion Sync="TRUE">2.1(3.0.1)</idVersion></refSysID></RefSystem></refSysInfo><spatRepInfo><VectSpatRep><geometObjs Name="South_2015"><geoObjTyp><GeoObjTypCd value="004" Sync="TRUE"></GeoObjTypCd></geoObjTyp><geoObjCnt Sync="TRUE">0</geoObjCnt></geometObjs><topLvl><TopoLevCd value="001" Sync="TRUE"></TopoLevCd></topLvl></VectSpatRep></spatRepInfo><spdoinfo><ptvctinf><esriterm Name="South_2015"><efeatyp Sync="TRUE">Simple</efeatyp><efeageom code="1" Sync="TRUE"></efeageom><esritopo Sync="TRUE">FALSE</esritopo><efeacnt Sync="TRUE">0</efeacnt><spindex Sync="TRUE">FALSE</spindex><linrefer Sync="TRUE">FALSE</linrefer></esriterm></ptvctinf></spdoinfo><eainfo><detailed Name="South_2015"><enttyp><enttypl Sync="TRUE">South_2015</enttypl><enttypt Sync="TRUE">Feature Class</enttypt><enttypc Sync="TRUE">0</enttypc></enttyp><attr><attrlabl Sync="TRUE">FID</attrlabl><attalias Sync="TRUE">FID</attalias><attrtype Sync="TRUE">OID</attrtype><attwidth Sync="TRUE">4</attwidth><atprecis Sync="TRUE">0</atprecis><attscale Sync="TRUE">0</attscale><attrdef Sync="TRUE">Internal feature number.</attrdef><attrdefs Sync="TRUE">Esri</attrdefs><attrdomv><udom Sync="TRUE">Sequential unique whole numbers that are automatically generated.</udom></attrdomv></attr><attr><attrlabl Sync="TRUE">Shape</attrlabl><attalias Sync="TRUE">Shape</attalias><attrtype Sync="TRUE">Geometry</attrtype><attwidth Sync="TRUE">0</attwidth><atprecis Sync="TRUE">0</atprecis><attscale Sync="TRUE">0</attscale><attrdef Sync="TRUE">Feature geometry.</attrdef><attrdefs Sync="TRUE">Esri</attrdefs><attrdomv><udom Sync="TRUE">Coordinates defining the features.</udom></attrdomv></attr><attr><attrlabl Sync="TRUE">Classified</attrlabl><attalias Sync="TRUE">Classified</attalias><attrtype Sync="TRUE">Integer</attrtype><attwidth Sync="TRUE">10</attwidth><atprecis Sync="TRUE">10</atprecis><attscale Sync="TRUE">0</attscale></attr><attr><attrlabl Sync="TRUE">GrndTruth</attrlabl><attalias Sync="TRUE">GrndTruth</attalias><attrtype Sync="TRUE">Integer</attrtype><attwidth Sync="TRUE">10</attwidth><atprecis Sync="TRUE">10</atprecis><attscale Sync="TRUE">0</attscale></attr></detailed></eainfo><mdDateSt Sync="TRUE">20251111</mdDateSt></metadata>
